# Supplementary material for: Siwi cooperates with Par-1 kinase to resolve the autoinhibitory effect of Papi for Siwi-piRISC biogenesis
Source: Nat Commun. 2022 Mar 21;13:1518. doi: 10.1038/s41467-022-29193-9 (PMC8938449; doi:10.1038/s41467-022-29193-9)
Supplement: Supplementary file 4 — Source Data [file 41467_2022_29193_MOESM4_ESM.zip]

Archive with 4 entries (4 files):
- Source data_blot_Yamada et al.pdf
- __MACOSX/._Source data_blot_Yamada et al.pdf
- Source data_Yamada et al..xlsx
- __MACOSX/._Source data_Yamada et al..xlsx
