# Supplementary material for: Siwi cooperates with Par-1 kinase to resolve the autoinhibitory effect of Papi for Siwi-piRISC biogenesis
Source: Nat Commun. 2022 Mar 21;13:1518. doi: 10.1038/s41467-022-29193-9 (PMC8938449; doi:10.1038/s41467-022-29193-9)
Supplement: Supplementary file 4 — Source Data [file 41467_2022_29193_MOESM4_ESM.zip › Source data_Yamada et al..xlsx]

## Sheet: Fig. 1d
Fig.1d The RNA-binding activity of the S547A mutant was negligible, whereas that of other mutants was comparable to that of WT Papi.
rep1
	Image J signal of CLIP	Image J signal of WB	CLIP signal /WB signal
WT	28800.9	51548.4	0.558716	1
S157A	40012.4	51224	0.781126	1.39808
S547A	7441.95	45696.1	0.162858	0.291486
S565A	25075.7	51922.5	0.482945	0.864384
rep2
	Image J signal of CLIP	Image J signal of WB	CLIP signal /WB signal
WT	36102.6	38903	0.928016	1
S157A	33829.2	51331.9	0.659029	0.710148
S547A	6587.69	34872.2	0.18891	0.203563
S565A	24045.5	37099.3	0.648138	0.698412
rep3
	Image J signal of CLIP	Image J signal of WB	CLIP signal /WB signal
WT	40230.3	31548	1.27521	1
S157A	39485.7	29759.2	1.32684	1.04049
S547A	14729.6	38305.3	0.384531	0.301543
S565A	51960.4	31051.5	1.67336	1.31223

## Sheet: Fig. 4e
Fig.4e the mean ratio of reads of Papi-Flag FAST-iCLIP tags that mapped to Papi-RIP sequences
sample name	input read	mapped read	mapped ratio
Papi-F-WT-1	304506	180216	0.591831
Papi-F-222-1	407905	161875	0.396845
Papi-F-WT-2	181106	95452	0.52705
Papi-F-222-2	634173	195417	0.308145
Papi-F-WT-3	157657	77745	0.493127
Papi-F-222-3	343194	117911	0.34357

## Sheet: Supplementary Fig. 2b
Supplementary Fig.2b The statistical western blotting signals (phospho-Papi-F/total Papi-F) in Fig. 2b
set1
	phospho-Papi-F image J signal	total Papi-F image J signal	phospho signal /total signal
WT	16689.9	27014.9	0.617805	1
KH	2522.84	23417.8	0.107732	0.174378
set2
	phosphorylation image J signal	total image J signal	phosphorylation signal/total signal
WT	6713.74	12482	0.537875	1
KH	1648.99	14987.2	0.110027	0.204558
set3
	phosphorylation image J signal	total image J signal	phosphorylation signal/total signal
WT	3532.6	5678.27	0.622126	1
KH	1991.06	12638.5	0.15754	0.253228

## Sheet: Supplementary Fig.2c
Supplementary Fig.2c The efficiency of RNAi for the six kinases shown in Fig. 2e
						delta Ct	delta Ct	delta Ct	SE of dC	ddCt	ddCt	ddCt	mean of ddCt	SE of ddCt	ddCt Lower	ddCt Upper	RQ	RQ Upper	RQ Lower	Error bar Upper	Error bar Lower
			210225	210304	210326	210226	210305	210326		210226	210305	210326
	Luc	SRPK1	29.9307	17.9403	28.2961	-13.098	-0.983267	-11.674	3.12152	0	0	0	0	3.12152	-3.12152	3.12152	1	8.70306	0.114902	7.70306	0.885098
	Srpk	SRPK1	28.9565	28.9514	27.914	-12.5897	-11.9947	-10.9796	0.383787	-0.508327	11.0114	-0.69441	3.26955	0.383787	2.88577	3.65334	0.103697	0.1353	0.0794757	0.0316029	0.0242212
	Luc	SRPK2	21.925	21.2439	22.2003	-5.09232	-4.28693	-5.57811	0.307426	0	0	0	0	0.307426	-0.307426	0.307426	1	1.2375	0.808082	0.237498	0.191918
	Srpk	SRPK2	22.8331	22.9404	22.9275	-6.46623	-5.98367	-5.99314	0.130067	1.37391	1.69674	0.41503	1.1619	0.130067	1.03183	1.29196	0.446925	0.48909	0.408395	0.0421649	0.0385298
	Luc	PAR-1	22.925	22.918	23.9231	-6.09233	-5.96104	-7.30094	0.348185	0	0	0	0	0.348185	-0.348185	0.348185	1	1.27296	0.785572	0.272958	0.214428
	Par-1	PAR-1	23.6579	23.9371	24.8637	-7.17319	-7.29799	-8.53252	0.354204	1.08086	1.33694	1.23158	1.21646	0.354204	0.862257	1.57067	0.430337	0.550091	0.336653	0.119754	0.0936839
	Luc	PAR-1	24.9118	25.9347	25.912	-8.07912	-8.97771	-9.28985	0.296321	0	0	0	0	0.296321	-0.296321	0.296321	1	1.22801	0.814326	0.228009	0.185674
	Par-1	PAR-1	25.3951	26.5787	25.9363	-8.9104	-9.93959	-9.60511	0.247485	0.831284	0.961876	0.315262	0.702807	0.247485	0.455322	0.950292	0.614376	0.729347	0.517528	0.114972	0.0968479
	Luc	SBF1	22.8991	22.9384	23.53	-6.06647	-5.98139	-6.90779	0.24139	0	0	0	0	0.24139	-0.24139	0.24139	1	1.18213	0.84593	0.182131	0.15407
	Sbf	SBF1	23.9366	23.3596	23.9411	-7.24725	-6.75643	-7.57365	0.193916	1.18077	0.775032	0.665855	0.873887	0.193916	0.67997	1.0678	0.545675	0.624178	0.477045	0.0785033	0.0686299
	Luc	SBF2	23.9121	24.6875	24.9212	-7.07941	-7.73053	-8.29909	0.287699	0	0	0	0	0.287699	-0.287699	0.287699	1	1.22069	0.819208	0.220692	0.180792
	Sbf	SBF2	24.5067	24.9205	24.8966	-7.5769	-8.43752	-8.62028	0.262657	0.497488	0.706991	0.321192	0.508557	0.262657	0.2459	0.771214	0.702925	0.84329	0.585924	0.140365	0.117001
	Luc	ADCK1	21.9186	21.9248	21.912	-5.08597	-4.96781	-5.28986	0.0767988	0	0	0	0	0.0767988	-0.0767988	0.0767988	1	1.05468	0.948159	0.0546752	0.0518408
	Adck	ADCK1	22.6622	22.9654	22.4932	-6.52962	-6.40914	-6.16976	0.0863496	1.44365	1.44133	0.879896	1.25496	0.0863496	1.16861	1.34131	0.419006	0.44485	0.394663	0.0258445	0.024343
	Luc	ADCK2	21.9193	21.9189	22.0738	-5.08661	-4.96187	-5.45161	0.119974	0	0	0	0	0.119974	-0.119974	0.119974	1	1.08671	0.920205	0.0867149	0.0797955
	Adck	ADCK2	22.3087	22.7005	22.9173	-6.17615	-6.14431	-6.59391	0.118272	1.08954	1.18244	1.1423	1.13809	0.118272	1.01982	1.25637	0.454359	0.493177	0.418597	0.0388177	0.0357623
	Luc	PVR1	19.6355	19.8701	19.9116	-2.80278	-2.91311	-3.28945	0.120286	0	0	0	0	0.120286	-0.120286	0.120286	1	1.08695	0.920005	0.08695	0.0799945
	Pvr	PVR1	20.9115	20.9215	20.4769	-4.43288	-4.55776	-4.17817	0.0911976	1.63011	1.64465	0.888721	1.38783	0.0911976	1.29663	1.47902	0.38214	0.407076	0.358731	0.0249362	0.0234087
	Luc	PVR2	19.906	20.3555	20.5762	-3.0733	-3.39851	-3.95401	0.209938	0	0	0	0	0.209938	-0.209938	0.209938	1	1.15664	0.864574	0.156639	0.135426
	Pvr	PVR2	20.926	20.9091	20.9014	-4.44739	-4.54543	-4.60272	0.0370288	1.3741	1.14692	0.648712	1.05658	0.0370288	1.01955	1.0936	0.480772	0.493271	0.468589	0.0124994	0.0121827
	Luc	DPCK1	20.8292	20.6302	20.988	-3.99649	-3.67322	-4.36586	0.163376	0	0	0	0	0.163376	-0.163376	0.163376	1	1.1199	0.892933	0.119905	0.107067
	Dpck	DPCK1	21.9527	21.9637	21.9436	-5.26335	-5.36053	-5.5761	0.075455	1.26686	1.68731	1.21024	1.38814	0.075455	1.31268	1.46359	0.382058	0.402572	0.36259	0.020514	0.0194686
	Luc	DPCK2	20.9075	20.9151	20.9163	-4.07486	-3.95811	-4.2941	0.0804123	0	0	0	0	0.0804123	-0.0804123	0.0804123	1	1.05732	0.945787	0.0573202	0.0542127
	Dpck	DPCK2	22.1696	22.2783	22.2037	-5.48019	-5.67505	-5.83618	0.0840321	1.40533	1.71695	1.54208	1.55479	0.0840321	1.47076	1.63882	0.340379	0.360793	0.321119	0.0204147	0.0192595
	Luc	RPL3	16.8327	16.957	16.6222
	Srpk	RPL3	16.3669	16.9567	16.9344
	Par-1	RPL3	16.4847	16.6391	16.3312
	Sbf	RPL3	16.9298	16.483	16.2763
	Adck	RPL3	16.1326	16.5562	16.3234
	Pvr	RPL3	16.4786	16.3637	16.2987
	Dpck	RPL3	16.6894	16.6032	16.3675

## Sheet: Supplementary Fig. 3
Supplementary Fig.3 The statistical piRNA precursor signals in Fig. 3i
set1
	Image J signal
WT	43548.4	1
KH	5211.89	0.11968
set2
	Image J signal
WT	46030.7	1
KH	5513.17	0.119772
set3
	Image J signal
WT	34240.1	1
KH	8248	0.240887
